# Supplementary material for: Postoperative effects of laparoscopic Hartmann reversal: A multicenter propensity score matched study
Source: PLoS One. 2023 Jun 2;18(6):e0286562. doi: 10.1371/journal.pone.0286562 (PMC10237654; doi:10.1371/journal.pone.0286562)
Supplement: S1 Table — (XLSX) [file pone.0286562.s001.xlsx]

## Sheet: Sheet1
S1 Table. Basline characteristics
		Baseline characteristics
		LHR (n=23)	OHR (n=223)	p-value
Age (years)		62 (IQR 47-73)	67 (IQR 58-74)	0.1549(W)
Sex	Male	11 (47.83%)	108 (48.43%)	0.9560(C)
	Female	12 (52.17%)	115 (51.57%)
Height (cm)		161.3 (IQR 151.4-168.8)	157.7 (IQR 151.7-165.0)	0.4535(W)
Weight (kg)		58.2 (IQR 52.2-73.2)	58.8 (IQR 52.0-65.7)	0.7234(W)
Boby mass index (kg/m2)		23.3 (IQR 21.3-27.2)	23.4 (IQR 21.2-25.7)	0.9102(W)
Smoking	No	18 (78.26%)	186 (83.41%)	0.4826(F)
	Past	2 (8.70%)	11 (4.93%)
	Present	3 (13.04%)	26 (11.66%)
ASA classification	1	3 (13.64%)	32 (14.35%)	0.9359(F)
	2	17 (77.27%)	161 (72.20%)
	3	2 (9.09%)	30 (13.45%)
Diabetes	Yes	4 (17.39%)	42 (18.83%)	1.0000(F)
	No	19 (82.61%)	181 (81.17%)
Hypertension	Yes	12 (52.17%)	122 (54.71%)	0.8162(C)
	No	11 (47.83%)	101 (45.29%)
Heart disease	Yes	1 (4.35%)	31 (13.90%)	0.3274(F)
	No	22 (95.65%)	192 (86.10%)
Pulmonary disease	Yes	3 (13.04%)	18 (8.07%)	0.4268(F)
	No	20 (86.96%)	205 (91.93%)
Liver disease	Yes	1 (4.35%)	5 (2.24%)	0.4486(F)
	No	22 (95.65%)	218 (97.76%)
Cerebrovascular disease	Yes	0 (0.00%)	11 (4.93%)	0.6060(F)
	No	23 (100.00%)	212 (95.07%)
Cancer or benign	Cancer	6 (26.09%)	76 (34.08%)	0.4388(C)
	benign	17 (73.91%)	147 (65.92%)
LHR, Laparoscopic Hartmann Reversal; OHR, Open Hartmann Reversal; ASA, American Society of Anesthesiologists; IQR, interquartile range
p-value: Independent t-test (T) or Wilcoxon rank sum test (W)
p-value: Chi-square test (C) or Fishers exact test (F)
