# Supplementary material for: Postoperative effects of laparoscopic Hartmann reversal: A multicenter propensity score matched study
Source: PLoS One. 2023 Jun 2;18(6):e0286562. doi: 10.1371/journal.pone.0286562 (PMC10237654; doi:10.1371/journal.pone.0286562)
Supplement: S2 Table — (XLSX) [file pone.0286562.s002.xlsx]

## Sheet: Sheet1
S2 Table. Operation related factors
		Operation related factors
		LHR (n=23)	OHR (n=223)	p-value
Stump length (cm)		15 (IQR 10-20)	18 (IQR 12-20)	0.2506(W)
Stump resection	Yes	5 (22.73%)	38 (17.43%)	0.5603(F)
	No	17 (77.27%)	180 (82.57%)
Adhesiolysis	Yes	18 (81.82%)	186 (83.41%)	0.7703(F)
	No	4 (18.18%)	37 (16.59%)
Combined resection	Yes	4 (18.18%)	55 (24.66%)	0.4975(C)
	No	18 (81.82%)	168 (75.34%)
Distance from anal verge to anastomosis (cm)		8 (IQR 6-15)	15 (IQR 10-18)	0.0165(W)
Anastomotic method	end-to-end	15 (68.18%)	148 (68.20%)	0.9984(C)
	Other	7 (31.82%)	69 (31.80%)
Circular stapler size (mm)		28 (IQR 28-29)	28 (IQR 28-29)	0.9650(W)
Diversion	Yes	3 (13.04%)	21 (9.42%)	0.6071(F)
	No	20 (86.96%)	202 (90.58%)
Surgery time (min)		260 (IQR 150-330)	233 (IQR 175-295)	0.9325(W)
LHR, Laparoscopic Hartmann Reversal; OHR, Open Hartmann Reversal; IQR, interquartile range
p-value: Independent t-test (T) or Wilcoxon rank sum test (W)
p-value: Chi-square test (C) or Fishers exact test (F)
