# Supplementary material for: Postoperative effects of laparoscopic Hartmann reversal: A multicenter propensity score matched study
Source: PLoS One. 2023 Jun 2;18(6):e0286562. doi: 10.1371/journal.pone.0286562 (PMC10237654; doi:10.1371/journal.pone.0286562)
Supplement: S3 Table — (XLSX) [file pone.0286562.s003.xlsx]

## Sheet: Sheet1
S3 Table. Postoperative outcomes
		Postoperative outcomes
		LHR (n=23)	OHR (n=223)	p-value
Length of stay (days)		9 (IQR 7-11)	12 (IQR 10-17)	<0.0001*(W)
Time to solid diet (days)		5 (IQR 4-6)	6 (IQR 5-8)	0.0005*(W)
Clavien-dindo classification	<IIIa	22 (95.65%)	203 (91.03%)	0.7026(F)
	≧IIIa	1 (4.35%)	20 (8.97%)
Postoperative ileus	Yes	1 (4.35%)	48 (21.52%)	0.0549(F)
	No	22 (95.65%)	175 (78.48%)
Wound infection	Yes	1 (4.35%)	45 (20.18%)	0.0886(F)
	No	22 (95.65%)	178 (79.82%)
Anastomotic stricture	Yes	0 (0.00%)	7 (7.78%)	1.0000(F)
	No	11 (100.00%)	83 (92.22%)
Anastomotic leakage	Yes	1 (4.35%)	3 (1.35%)	0.3264(F)
	No	22 (95.65%)	220 (98.65%)
Intraabdominal abscess	Yes	0 (0.00%)	6 (2.69%)	1.0000(F)
	No	23 (100.00%)	217 (97.31%)
LHR, Laparoscopic Hartmann Reversal; OHR, Open Hartmann Reversa
p-value: Independent t-test (T) or Wilcoxon rank sum test (W)
p-value: Chi-square test (C) or Fishers exact test (F)
