# Supplementary material for: Postoperative effects of laparoscopic Hartmann reversal: A multicenter propensity score matched study
Source: PLoS One. 2023 Jun 2;18(6):e0286562. doi: 10.1371/journal.pone.0286562 (PMC10237654; doi:10.1371/journal.pone.0286562)
Supplement: S4 Table — (XLSX) [file pone.0286562.s004.xlsx]

## Sheet: Sheet1
S4 Table. Basline characteristics between LHR, conversion and OHR
		LHR	Conversion	OHR	Total
Variables		n=89	n=15	n=233	n=337
Age (years)	N	89	15	232	336
	Mean (SD)	66.24 (12.88)	63.33 (12.78)	64.54 (13.63)	64.93 (13.38)
	Median	69	67	66.5	67
	Min, Max	25.00, 89.00	34.00, 81.00	7.00, 89.00	7.00, 89.00
	IQR (P25, P75)	59.00, 75.00	55.00, 75.00	57.00, 74.00	57.50, 75.00
	P-value	0.4218(K)
Sex	N	89	15	233	337
	Male	45 (50.56%)	9 (60.00%)	112 (48.07%)	166 (49.26%)
	Female	44 (49.44%)	6 (40.00%)	121 (51.93%)	171 (50.74%)
	P-value	0.6425(C)
Height (cm)	N	89	15	232	336
	Mean (SD)	158.29 (9.35)	160.33 (12.19)	157.99 (9.17)	158.17 (9.35)
	Median	160	161.5	157.6	158.2
	Min, Max	135.70, 186.40	139.10, 180.80	122.60, 178.00	122.60, 186.40
	IQR (P25, P75)	151.20, 165.20	148.70, 168.80	151.70, 165.00	151.65, 165.00
	P-value	0.6826(K)
Weight (kg)	N	89	15	232	336
	Mean (SD)	59.01 (12.17)	62.66 (14.88)	59.00 (10.91)	59.16 (11.44)
	Median	58	57.1	58.68	58.28
	Min, Max	31.90, 92.00	34.90, 96.80	22.10, 90.65	22.10, 96.80
	IQR (P25, P75)	50.60, 65.30	53.40, 71.00	52.00, 65.60	52.00, 66.25
	P-value	0.6332(K)
Boby mass index (kg/m2)	N	89	15	232	336
	Mean (SD)	23.45 (3.82)	24.03 (2.89)	23.58 (3.66)	23.56 (3.67)
	Median	23.18	24.14	23.39	23.36
	Min, Max	13.75, 32.81	18.04, 29.61	14.66, 41.38	13.75, 41.38
	IQR (P25, P75)	20.85, 25.80	21.89, 25.86	21.22, 25.53	21.22, 25.69
	P-value	0.6598(K)
Smoking	N	89	15	233	337
	No	76 (85.39%)	13 (86.67%)	192 (82.40%)	281 (83.38%)
	Past	5 (5.62%)	1 (6.67%)	12 (5.15%)	18 (5.34%)
	Present	8 (8.99%)	1 (6.67%)	29 (12.45%)	38 (11.28%)
	P-value	0.8671(F)
ASA classification	N	88	15	233	336
	1	9 (10.23%)	0 (0.00%)	33 (14.16%)	42 (12.50%)
	2	68 (77.27%)	13 (86.67%)	169 (72.53%)	250 (74.40%)
	3	11 (12.50%)	2 (13.33%)	31 (13.30%)	44 (13.10%)
	P-value	0.5791(F)
Diabetes	N	89	15	233	337
	Yes	16 (17.98%)	2 (13.33%)	45 (19.31%)	63 (18.69%)
	No	73 (82.02%)	13 (86.67%)	188 (80.69%)	274 (81.31%)
	P-value	0.8301(C)
Hypertension	N	89	15	233	337
	Yes	54 (60.67%)	8 (53.33%)	127 (54.51%)	189 (56.08%)
	No	35 (39.33%)	7 (46.67%)	106 (45.49%)	148 (43.92%)
	P-value	0.5937(C)
Heart disease	N	89	15	233	337
	Yes	16 (17.98%)	1 (6.67%)	31 (13.30%)	48 (14.24%)
	No	73 (82.02%)	14 (93.33%)	202 (86.70%)	289 (85.76%)
	P-value	0.3889(C)
Pulmonary disease	N	89	15	233	337
	Yes	12 (13.48%)	2 (13.33%)	20 (8.58%)	34 (10.09%)
	No	77 (86.52%)	13 (86.67%)	213 (91.42%)	303 (89.91%)
	P-value	0.3894(C)
Liver disease	N	89	15	233	337
	Yes	3 (3.37%)	2 (13.33%)	6 (2.58%)	11 (3.26%)
	No	86 (96.63%)	13 (86.67%)	227 (97.42%)	326 (96.74%)
	P-value	0.1048(F)
Cerebrovascular disease	N	89	15	233	337
	Yes	10 (11.24%)	1 (6.67%)	11 (4.72%)	22 (6.53%)
	No	79 (88.76%)	14 (93.33%)	222 (95.28%)	315 (93.47%)
	P-value	0.1065(C)
Cancer or benign	N	89	15	233	337
	Cancer	31 (34.83%)	5 (33.33%)	80 (34.33%)	116 (34.42%)
	benign	58 (65.17%)	10 (66.67%)	153 (65.67%)	221 (65.58%)
	P-value	0.9924(C)
Hartmann method	N	89	15	232	336
	Open	19 (21.35%)	9 (60.00%)	202 (87.07%)	230 (68.45%)
	Laparoscopic	66 (74.16%)	3 (20.00%)	9 (3.88%)	78 (23.21%)
	Conversion	4 (4.49%)	3 (20.00%)	21 (9.05%)	28 (8.33%)
	P-value	<0.0001*(F)
	Posthoc P-value	0.0004*(F)¹²	0.0240*(F)²³	<0.0001*(C)¹³
Stump length (cm)	N	68	6	132	206
	Mean (SD)	15.84 (7.28)	17.33 (5.57)	17.82 (8.29)	17.15 (7.93)
	Median	15	18.5	18	16.5
	Min, Max	2.00, 40.00	10.00, 25.00	4.00, 60.00	2.00, 60.00
	IQR (P25, P75)	10.00, 20.00	12.00, 20.00	12.00, 20.00	10.00, 20.00
	P-value	0.2832(K)
Stump resection	N	87	15	228	330
	Yes	16 (18.39%)	4 (26.67%)	38 (16.67%)	58 (17.58%)
	No	71 (81.61%)	11 (73.33%)	190 (83.33%)	272 (82.42%)
	P-value	0.5988(C)
Adhesiolysis	N	88	15	233	336
	Yes	70 (79.55%)	15 (100.00%)	195 (83.69%)	280 (83.33%)
	No	18 (20.45%)	0 (0.00%)	38 (16.31%)	56 (16.67%)
	P-value	0.1401(C)
Combined resection	N	88	15	233	336
	Yes	13 (14.77%)	6 (40.00%)	57 (24.46%)	76 (22.62%)
	No	75 (85.23%)	9 (60.00%)	176 (75.54%)	260 (77.38%)
	P-value	0.0465*(C)
	Posthoc P-value	0.0923(F)¹²	0.6590(F)²³	0.1821(C)¹³
Distance from anal verge to anastomosis (cm)	N	39	6	74	119
	Mean (SD)	10.82 (5.14)	15.33 (6.95)	13.78 (5.17)	12.89 (5.42)
	Median	10	15	15	12
	Min, Max	3.00, 20.00	7.00, 27.00	2.00, 25.00	2.00, 27.00
	IQR (P25, P75)	7.00, 15.00	10.00, 18.00	10.00, 18.00	9.00, 17.00
	P-value	0.0122*(K)
	Posthoc P-value	0.3878(W)¹²	1.0000(W)²³	0.0124*(W)¹³
Anastomotic method	N	87	15	227	329
	Stapling end-to-end	69 (79.31%)	14 (93.33%)	153 (67.40%)	236 (71.73%)
	Stapling end-to-side	14 (16.09%)	0 (0.00%)	30 (13.22%)	44 (13.37%)
	Stapling side-to-end	1 (1.15%)	0 (0.00%)	10 (4.41%)	11 (3.34%)
	Stapling side-to-side	0 (0.00%)	0 (0.00%)	6 (2.64%)	6 (1.82%)
	Hand-sewn end-to-end	3 (3.45%)	1 (6.67%)	28 (12.33%)	32 (9.73%)
	P-value	0.0600(F)
Circular stapler size (mm)	N	83	14	185	282
	Mean (SD)	27.12 (1.84)	26.57 (2.03)	28.08 (1.81)	27.72 (1.89)
	Median	28	25	28	28
	Min, Max	25.00, 31.00	25.00, 31.00	25.00, 31.00	25.00, 31.00
	IQR (P25, P75)	25.00, 28.00	25.00, 28.00	28.00, 29.00	25.00, 29.00
	P-value	<0.0001*(K)
	Posthoc P-value	0.8839(W)¹²	0.0201*(W)²³	0.0002*(W)¹³
Diversion	N	89	15	232	336
	Yes	5 (5.62%)	0 (0.00%)	19 (8.19%)	24 (7.14%)
	No	83 (93.26%)	15 (100.00%)	209 (90.09%)	307 (91.37%)
	done d/t complication	1 (1.12%)	0 (0.00%)	4 (1.72%)	5 (1.49%)
	P-value	0.8256(F)
Surgery time (min)	N	89	15	233	337
	Mean (SD)	245.46 (104.11)	271.07 (113.62)	243.54 (99.21)	245.27 (101.02)
	Median	233	255	233	233
	Min, Max	80.00, 607.00	135.00, 565.00	52.00, 610.00	52.00, 610.00
	IQR (P25, P75)	163.00, 311.00	175.00, 317.00	171.00, 295.00	165.00, 300.00
	P-value	0.6397(K)
Length of stay (days)	N	89	15	233	337
	Mean (SD)	14.08 (26.32)	22.20 (21.83)	18.03 (25.87)	17.17 (25.84)
	Median	9	13	12	11
	Min, Max	5.00, 228.00	7.00, 78.00	5.00, 303.00	5.00, 303.00
	IQR (P25, P75)	8.00, 11.00	9.00, 22.00	10.00, 18.00	9.00, 16.00
	P-value	<0.0001*(K)
	Posthoc P-value	0.0161*(W)¹²	1.0000(W)²³	<0.0001*(W)¹³
Time to solid diet (days)	N	89	15	229	333
	Mean (SD)	4.80 (3.15)	5.13 (3.18)	7.70 (6.53)	6.81 (5.84)
	Median	4	5	6	5
	Min, Max	1.00, 27.00	2.00, 13.00	1.00, 61.00	1.00, 61.00
	IQR (P25, P75)	3.00, 5.00	2.00, 8.00	5.00, 8.00	4.00, 8.00
	P-value	<0.0001*(K)
	Posthoc P-value	1.0000(W)¹²	0.0733(W)²³	<0.0001*(W)¹³
Clavien-dindo classification	N	89	15	233	337
	<IIIa	81 (91.01%)	12 (80.00%)	211 (90.56%)	304 (90.21%)
	≧IIIa	8 (8.99%)	3 (20.00%)	22 (9.44%)	33 (9.79%)
	P-value	0.3932(C)
Postoperative ileus	N	89	15	233	337
	Yes	7 (7.87%)	4 (26.67%)	49 (21.03%)	60 (17.80%)
	No	82 (92.13%)	11 (73.33%)	184 (78.97%)	277 (82.20%)
	P-value	0.0145*(C)
	Posthoc P-value	0.1530(F)¹²	1.0000(F)²³	0.0159*(C)¹³
Wound infection	N	89	15	233	337
	Yes	10 (11.24%)	2 (13.33%)	48 (20.60%)	60 (17.80%)
	No	79 (88.76%)	13 (86.67%)	185 (79.40%)	277 (82.20%)
	P-value	0.1304(C)
Anastomotic stricture	N	39	7	95	141
	Yes	0 (0.00%)	1 (14.29%)	8 (8.42%)	9 (6.38%)
	No	39 (100.00%)	6 (85.71%)	87 (91.58%)	132 (93.62%)
	P-value	0.0891(F)
Anastomotic leakage	N	89	15	233	337
	Yes	3 (3.37%)	1 (6.67%)	3 (1.29%)	7 (2.08%)
	No	86 (96.63%)	14 (93.33%)	230 (98.71%)	330 (97.92%)
	P-value	0.1328(F)
Intraabdominal abscess	N	89	15	233	337
	Yes	0 (0.00%)	0 (0.00%)	6 (2.58%)	6 (1.78%)
	No	89 (100.00%)	15 (100.00%)	227 (97.42%)	331 (98.22%)
	P-value	0.3869(F)
Between p-value
- Categorical data: Chi-square test (C) or Fishers exact test (F)
- Continuous data: ANOVA (A) or Kruskal-wallis test (K)
Post-hoc p-value: Bonferroni method
- Categorical data: Chi-square test (C) or Fishers exact test (F)
- Continuous data: Independent T-test (T) or Wilcoxon's rank-sum test (W)
¹²: group1 vs. group2, ²³: group2 vs. group3, group3¹³: group1 vs. group3
